# Supplementary material for: Design of a Diagnostic Immunoassay for Aflatoxin M1 Based on a Plant-Produced Antibody
Source: Toxins (Basel). 2022 Dec 3;14(12):851. doi: 10.3390/toxins14120851 (PMC9781297; doi:10.3390/toxins14120851)
Supplement: Supplementary file 1 [file toxins-14-00851-s001.zip]

Archive with 1 entries (1 files):
- toxins-2043357-supplementary.pdf
